# Supplementary material for: Molecular pathways, resistance mechanisms and targeted interventions in non-small-cell lung cancer
Source: Mol Biomed. 2022 Dec 12;3:42. doi: 10.1186/s43556-022-00107-x (PMC9743956; doi:10.1186/s43556-022-00107-x)
Supplement: Supplementary file 1 — Additional file 1. [file 43556_2022_107_MOESM1_ESM.xlsx]

## Sheet: Sheet1
Supplementary Table 1	Clinical trials of EGFR TKIs Combination Therapy
Experimental drug	Target	Development stage	Condition	Status	Primary endpoint	Study results	NCT number
EGFR TKI +Antiangiogenic Therapy
Almonertinib + Anlotinib	EGFR+VEGFR	Phase II	NSCLC With BM	Recruiting	PFS	Not available	NCT04978753
Dacomitinib + Anlotinib		Phase I/II	Advanced NSCLC With EGFR L858R	Not yet recruiting	PFS, AEs, DLTs	Not available	NCT05271916
gefitinb + anlotinib		Phase III	Advanced EGFR+ NSCLC	Recruiting	PFS	Not available	NCT04028778
Anlotinib + Icotinib		Phase III	Advanced EGFR+ NSCLC	Recruiting	PFS	Not available	NCT04797806
Osimertinib + Anlotinib		Phase IB/IIA	EGFR+ IIIb/IV NSCLC	Recruiting	PR2D, ORR	Not available	NCT04770688
Almonertinib + Bevacizumab		NA	EGFR+ NSCLC	Not yet recruiting	OS	Not available	NCT04944069
Afatinib + Bevacizumab		Phase II	EGFR G719X/S768I/L861Q, metastatic NSCLC	Recruiting	PFS	Not available	NCT05267288
Erlotinib/Gefitinib + Bevacizumab		NA	advanced non-squamous NSCLC EGFR+	Recruiting	PFS	Not available	NCT03647592
Poziotinib + Ramucirumab		Phase II	EGFR Exon 20 gene mutant stage IV NSCLC	Not yet recruiting	PFS	Not available	NCT05045404
Ramucirumab or Necitumumab + Osimertinib		Phase I	Advanced EGFR T790M+ NSCLC	Active, not recruiting	DLTs	demonstrated sfety, ORR=76%, mDoR=13.4m, mPFS=11.0m	NCT02789345
Fruquintinib +Gefitinib		Phase II	Advanced non-squamous NSCLC EGFR+	Completed	ORR, Safety and Tolerability	Not available	NCT02976116
EGFR TKI+ Other drugs
Itacitinib + Osimertinib	JAK1+EGFR	Phase I/ II	Advanced NSCLC EGFR+	Active, not recruiting	DLTs, AEs,ORR	Not available	NCT02917993
AZD4205+ Osimertinib	JAK1+EGFR	Phase I/II	Advanced NSCLC EGFR+	Completed	Safety and Tolerability	Not available	NCT03450330
Patritumab deruxtecan + Osimertinib	HER3 Protein+EGFR	Phase I	Advanced NSCLC EGFR+	Recruiting	DLTs, AEs, ORR	Not available	NCT04676477
Tegavivint+Osimertinib	β-catenin+EGFR	Phase Ib	Metastatic NSCLC EGFR+	Not yet recruiting	MTD	Not available	NCT04780568
Ningetinib (CT053PTSA)+ Gefitinib	c-MET+EGFR	Phase IB	EGFR+ T790M - NSCLC	Recruiting	MTD, ORR	Not available	NCT03758287
Savolitinib + Osimertinib	MET+EGFR	Phase III	EGFR+, MET-Overexpressed and/or Amplified Advanced NSCLC	Not yet recruiting	PFS	Not available	NCT05261399
Onartuzumab + Erlotinib	MET+EGFR	Phase III	Advanced NSCLC EGFR+ and MET+	Completed	PFS	Not available	NCT01887886
MEK162(Binimetinib)+ Erlotinib	MEK+EGFR	Phase I/IB	NSCLC KRAS or EGFR+	Active, not recruiting	MTD	Not available	NCT01859026
Selumetinib+Osimertinib	MEK+EGFR	Phase II	EGFR+ NSCLC	Recruiting	BOR	Not available	NCT03392246
Sapanisertib + Osimertinib	mTOR+EGFR	Phase I	advanced NSCLC EGFR+	Active, not recruiting	MTD, DLTs	Not available	NCT02503722
ERAS-007+ Osimertinib	MAPK Pathway+EGFR	PhaseI/II	EGFR+ NSCLC	Recruiting	DLT,MTD,RD,AEs	Not available	NCT04959981
Niraparib + Osimertinib	PARP+EGFR	Phase I	EGFR+ advanced Lung Cancer	Recruiting	MTD	Not available	NCT03891615
Repotrectinib + Osimertinib	Multi-target + EGFR	Phase I	EGFR+ metastatic NSCLC	Not yet recruiting	AEs, DLTs	Not available	NCT04772235
RMC-4630 + Osimertinib	SHP2+EGFR	PhaseI/II	EGFR+ advanced NSCLC	Active, not recruiting	DLTs, AEs	Not available	NCT03989115
Trastuzumab and Necitumumab+ Osimertinib	EGFR TKI +EGFR antibody	Phase I/II	Refractory EGFR+ Lung Cancer	Recruiting	RP2D, ORR	Not available	NCT04285671
JMT101 + Osimertinib	EGFR TKI +EGFR antibody	Phase II	Locally advanced or metastatic NSCLC EGFR 20ins	Not yet recruiting	ORR	Not available	NCT05132777
EGFR TKI+Immunotherapy
Osimertinib + Ipilimumab		Phase Ib	NSCLC EGFR+	Recruiting	AEs	Not available	NCT04141644
Nimotuzumab + EGFR-TKI		Phase II	metastatic NSCLC EGFR+	Recruiting	PFS	Not available	NCT04833205
EGFR TKI +Chemotherapy
Osimertinib + Carboplatin and Pemetrexed		Phase III	metastatic EGFR+ lung cancers	Recruiting	PFS	Not available	NCT04765059
Almonertinib + Carboplatin and Pemetrexed		Phase III	Locally advanced or metastatic NSCLC EGFR+	Not yet recruiting	PFS	Not available	NCT04500717
Alflutinib + Chemotherapy		Phase II/III	NSCLC EGFR T790M+	Not yet recruiting	PFS	Not available	NCT05209256
Amivantamab + Carboplatin and Pemetrexed		Phase III	EGFR 20ins advanced NSCLC	Recruiting	PFS	Not available	NCT04538664
Amivantamab and Lazertinib + Platinum-Based Chemotherapy		Phase III	Advanced EGFR + NSCLC	Recruiting	PFS	Not available	NCT04988295
EGFR TKI +Chemotherapy+Antiangiogenic Therapy
Endostar + Chemotherapy and EGFR-TKI		Phase II/III	lung cancer after resistance of EGFR-TKI	Unknown	ORR	Not available	NCT02350361
Furmonertinib +Pemetrexed/Carboplatin + Bevacizumab		Phase II	EGFR+, advanced NSCLC	Not yet recruiting	PFS	Not available	NCT05334277
DLTs, Dose limiting toxicities; RP2D,Recommended Phase 2 Dose; ORR,Overall Response Rate; MTD, Maximum tolerated dose; PFS, Progression-free Survival; AEs: Adverse events; DoR, Duration of response; OS: Overall survival;SAE, Serious adverse events;BOR, Best objective response
